# Supplementary material for: Establishment and characterization of turtle liver organoids provides a potential model to decode their unique adaptations
Source: Commun Biol. 2024 Feb 22;7:218. doi: 10.1038/s42003-024-05818-1 (PMC10883927; doi:10.1038/s42003-024-05818-1)
Supplement: Supplementary file 5 — Supplementary Data 3 [file 42003_2024_5818_MOESM5_ESM.xlsx]

## Sheet: Sheet1
Stringtie ID	Genome Locus	uniprotID	baseMean	log2FoldChange	lfcSE	stat	pvalue	padj
(A) Differential expression by age in organoids
MSTRG.26382	NA	sp|Q5R8J0|TPA_PONAB	123.367	-30.7436	4.24724	-7.23849	4.53719e-13	3.53711e-10
MSTRG.11731	NA	sp|P61589|RHOA_RAT	704.778	-28.9155	4.24711	-6.80828	9.87738e-12	5.88212e-09
MSTRG.12551	NA	sp|Q8JG64|PDIA3_CHICK	2659.85	28.6757	4.24709	6.75185	1.45976e-11	8.23553e-09
MSTRG.6706	NA	sp|Q3TLP5|ECHD2_MOUSE	279.777	31.3305	4.24715	7.37682	1.62113e-13	1.41855e-10
MSTRG.6942	NA	sp|Q9D311|DOXA2_MOUSE	128.74	-31.9124	4.24723	-7.51368	5.74867e-14	5.35839e-11
MSTRG.19447	LOC101938144	sp|Q9HC84|MUC5B_HUMAN	223.721	-10.8399	2.39452	-4.52697	5.98344e-06	0.000772747
(B) Differential expression by age in tissue
MSTRG.26382	NA	sp|Q5R8J0|TPA_PONAB	123.367	-21.9079	4.24921	-5.15576	2.52609e-07	1.60639e-05
MSTRG.11731	NA	sp|P61589|RHOA_RAT	704.778	-13.0112	4.40729	-2.95221	0.0031551	0.0331592
MSTRG.6706	NA	sp|Q3TLP5|ECHD2_MOUSE	279.777	22.7805	4.24745	5.36335	8.16938e-08	5.98564e-06
MSTRG.6942	NA	sp|Q9D311|DOXA2_MOUSE	128.74	-22.1634	4.24881	-5.21637	1.82459e-07	1.20945e-05
MSTRG.20014	NA	sp|P22451|RL5_CHICK	30140.9	29.8713	3.38972	8.81231	1.22591e-18	8.66343e-16
MSTRG.16572	NA	sp|P34743|BTG1_CHICK	373.493	2.41759	0.478659	5.05075	4.40075e-07	2.59304e-05
MSTRG.16573	NA	sp|P34743|BTG1_CHICK	581.457	24.2194	2.57838	9.39329	5.81565e-21	5.79938e-18
MSTRG.16573	BTG1	sp|P34743|BTG1_CHICK	28660.9	2.05301	0.477936	4.29558	1.74238e-05	0.000568447
MSTRG.7608	NA	sp|P12798|KPBB_RABIT	1798.04	-24.0922	4.24724	-5.67244	1.40777e-08	1.27592e-06
MSTRG.19447	NA	sp|Q9HC84|MUC5B_HUMAN	14156.7	20.4201	2.24981	9.07639	1.12236e-19	1.00359e-16
MSTRG.16592	NA	sp|Q6ZXV5|TMTC3_HUMAN	974.277	22.8142	4.24721	5.37157	7.80559e-08	5.76732e-06
MSTRG.22936	NA	sp|Q5PQL2|CNOT9_RAT	416.908	23.2974	4.24714	5.48544	4.12446e-08	3.34036e-06
(C) Differential expression between organoids and tissue in adults
MSTRG.26382	PLAT	sp|Q5R8J0|TPA_PONAB	545.187	-1.9295	0.574121	-3.36078	0.000777222	0.0022929
MSTRG.26151	GBE1	sp|Q6EAS5|GLGB_HORSE	303.487	29.738	4.24717	7.00183	2.52641e-12	2.85167e-11
MSTRG.12551	NA	sp|Q8JG64|PDIA3_CHICK	2659.85	28.6667	4.24709	6.74974	1.48115e-11	1.51985e-10
MSTRG.16795	NA	sp|Q8TBZ6|TM10A_HUMAN	55.9913	28.5217	4.24767	6.71468	1.88481e-11	1.90767e-10
MSTRG.7608	PHKB	sp|P12798|KPBB_RABIT	5918.02	1.86145	0.525121	3.5448	0.000392906	0.00123308
MSTRG.7608	NA	sp|P12798|KPBB_RABIT	1798.04	26.1165	4.24712	6.14923	7.78622e-10	6.32013e-09
MSTRG.7608	PHKB	sp|P12798|KPBB_RABIT	5918.02	1.86145	0.525121	3.5448	0.000392906	0.00123308
MSTRG.19448	NA	sp|Q9HC84|MUC5B_HUMAN	439.097	6.69483	0.457371	14.6376	1.61578e-48	2.11499e-46
MSTRG.19447	LOC101938144	sp|Q9HC84|MUC5B_HUMAN	223.721	-10.2718	2.39497	-4.28888	1.79576e-05	7.37851e-05
MSTRG.19447	NA	sp|Q9HC84|MUC5B_HUMAN	14156.7	8.15978	1.91682	4.25694	2.07247e-05	8.41484e-05
MSTRG.21438	LOC101945627	sp|P61589|RHOA_RAT	13105	1.31042	0.216872	6.04238	1.51858e-09	1.18628e-08
MSTRG.11731	NA	sp|P61589|RHOA_RAT	704.778	10.7639	4.4074	2.44224	0.0145965	0.0312257
MSTRG.26151	GBE1	sp|Q6EAS5|GLGB_HORSE	303.487	29.738	4.24717	7.00183	2.52641e-12	2.85167e-11
MSTRG.16573	BTG1	sp|P34743|BTG1_CHICK	28660.9	-1.77512	0.477903	-3.71439	0.000203696	0.000678647
MSTRG.16572	NA	sp|P34743|BTG1_CHICK	373.493	-1.57944	0.474484	-3.32875	0.000872373	0.00254303
(D) Differential expression between organoids and tissue in hatchlings
MSTRG.26382	PLAT	sp|Q5R8J0|TPA_PONAB	545.187	-2.21355	0.577104	-3.83561	0.000125252	0.000490353
MSTRG.20014	NA	sp|P22451|RL5_CHICK	30140.9	28.7207	3.38972	8.47287	2.39412e-17	5.75543e-16
MSTRG.16573	NA	sp|P34743|BTG1_CHICK	581.457	22.9615	2.57848	8.90506	5.3358e-19	1.49952e-17
MSTRG.19448	NA	sp|Q9HC84|MUC5B_HUMAN	439.097	6.87527	0.464648	14.7967	1.53782e-49	2.49603e-47
MSTRG.19447	NA	sp|Q9HC84|MUC5B_HUMAN	14156.7	29.2505	2.24758	13.0143	1.0153e-38	1.01784e-36
MSTRG.21438	LOC101945627	sp|P61589|RHOA_RAT	13105	1.44236	0.216941	6.64862	2.95859e-11	3.58418e-10
MSTRG.11731	NA	sp|P61589|RHOA_RAT	704.778	26.6682	4.24701	6.27929	3.40122e-10	3.57417e-09
MSTRG.11733	NA	sp|P61589|RHOA_RAT	76.8713	-0.899807	0.323796	-2.77893	0.00545381	0.0145083
MSTRG.26151	GBE1	sp|Q6EAS5|GLGB_HORSE	303.487	24.3098	4.24711	5.72384	1.04145e-08	8.75255e-08
MSTRG.16592	NA	sp|Q6ZXV5|TMTC3_HUMAN	974.277	24.8087	4.24702	5.84144	5.1752e-09	4.56155e-08
MSTRG.22936	NA	sp|Q5PQL2|CNOT9_RAT	416.908	23.8743	4.24706	5.62136	1.89458e-08	1.5269e-07

## Sheet: Sheet2
Excerpt taken by NV from Thea's file DifferentialExpressionResultsCpiLiverTranscriptomeV2.xlsx in CyBox folder …/OrganiodTranscriptomes/DifferentialExpressionResults/V2 which contained updated results (4/29/2023), and note explained that data are the same, the annotations were just tweaked to ensure greater completeness compared to V1.
This Table is for the manuscript and contains only the info about genes of interest discussed in the text.
AgeOrganoid	Effect of age on organoid samples
AgeTissue	Effect of age on tissue samples
SampleTypeAdult	Effect of sample type on adult samples
SampleTypeHatchling	Effect of sample type on hatchling samples
Stringtie	Internally generated ID
Genome	Genome derived annotation
uniprotID	uniprot annotation derived from a blastx
baseMean	The average of the normalized count values, dividing by size factors, taken over all samples. Essentially it is a rough estimate of how highly a gene was expressed over all samples - which is why we don't necessarily want to interpret this directly because we might expect very divergent patterns between our samples, but if it is low for all samples that is an indication that it wasn't really stro…
log2FoldChange	The log2 Fold Change tells how differentially expressed something is (an effect size basically). Hatchling and Tissue were set as baseline so in Age effects positive L2FC indicates upregulation in Adults and for Sample Type Effects, positive L2FC indicates upregualtion in Organoids.
lfcSE	This is the log fold change standard error.
stat	This is the test statistic produced by DESeq2
pvalue	This is the pvalue resulting from the statistical test
padj	This is the benjamini-hochberg adjusted pvalue and what should be used for interpretation
