# Supplementary material for: Establishment and characterization of turtle liver organoids provides a potential model to decode their unique adaptations
Source: Commun Biol. 2024 Feb 22;7:218. doi: 10.1038/s42003-024-05818-1 (PMC10883927; doi:10.1038/s42003-024-05818-1)
Supplement: Supplementary file 6 — Supplementary Data 4 [file 42003_2024_5818_MOESM6_ESM.xlsx]

## Sheet: Figure_4c
	avg.exp	pct.exp	features.plot	id	avg.exp.scaled
ALB	0	0	ALB	0	-0.696642
HNF4A	0.172366	6.82221	HNF4A	0	-0.277121
PROX1	0.00482404	0.236267	PROX1	0	-0.397587
TBX3	0.0139104	0.531601	TBX3	0	1.72204
GATA4	0.199742	7.79681	GATA4	0	0.450881
FOXA2	0.000654552	0.0295334	FOXA2	0	-0.294348
FOXA1	0.0282536	1.26994	FOXA1	0	0.946319
SOX17	0.0025108	0.0886001	SOX17	0	0.82921
ANPEP	0	0	ANPEP	0	-0.480768
ONECUT2	0.316071	11.8429	ONECUT2	0	-0.0457738
GATA6	0.533638	19.0786	GATA6	0	0.630452
CTBP2	0.121664	4.45954	CTBP2	0	0.0541328
HNF1B	0.610568	20.4962	HNF1B	0	0.526177
ALCAM	2.0992	50.4725	ALCAM	0	0.615086
FGFR2	1.12267	32.9002	FGFR2	0	1.21292
FGFR3	0.0980022	3.86887	FGFR3	0	-0.411461
TM4SF4	0.0036555	0.1772	TM4SF4	0	-0.336507
SOX6	0.0805363	2.98287	SOX6	0	-0.149655
WWTR1	1.76162	46.2788	WWTR1	0	0.473818
ANXA4	1.73093	47.4011	ANXA4	0	-1.27914
BCL2	1.2474	35.7058	BCL2	0	1.4326
ELF3	0.0273525	1.21087	ELF3	0	-0.364757
SPP1	1.92079	37.3006	SPP1	0	-1.90716
SOX9	0.409473	14.8258	SOX9	0	0.819325
CLDN1	0.031157	1.18133	CLDN1	0	-0.385064
PIGR	0.111691	3.57354	PIGR	0	-0.910735
CXCL8	1.58293	31.5121	CXCL8	0	0.830827
KRT8	16.883	98.4938	KRT8	0	-0.612466
KRT18	34.8645	99.9705	KRT18	0	-0.717063
ALB1	0	0	ALB	1	-0.696642
HNF4A1	0.00507383	0.0892326	HNF4A	1	-1.318
PROX11	0.00224994	0.0297442	PROX1	1	-0.41284
TBX31	0.00230397	0.0297442	TBX3	1	-1.05825
GATA41	0.0287798	0.416419	GATA4	1	-1.61238
FOXA21	0	0	FOXA2	1	-0.79443
FOXA11	0.00167384	0.0297442	FOXA1	1	-1.45417
SOX171	0	0	SOX17	1	-0.621274
ANPEP1	0	0	ANPEP	1	-0.480768
ONECUT21	0.0434033	0.684117	ONECUT2	1	-1.35901
GATA61	0.177189	2.46877	GATA6	1	-2.10011
CTBP21	0.0109494	0.148721	CTBP2	1	-1.00841
HNF1B1	0.0371868	0.56514	HNF1B	1	-1.96944
ALCAM1	0.418065	6.00833	ALCAM	1	-1.90812
FGFR21	0.173741	2.64723	FGFR2	1	-1.85691
FGFR31	0.00923815	0.148721	FGFR3	1	-0.843412
TM4SF41	0	0	TM4SF4	1	-0.411203
SOX61	0.00129548	0.0297442	SOX6	1	-0.571846
WWTR11	0.155374	2.17133	WWTR1	1	-1.65012
ANXA41	2.61495	32.1237	ANXA4	1	1.49269
BCL21	0.0760424	1.10054	BCL2	1	-1.4525
ELF31	0.0457118	0.684117	ELF3	1	0.248896
SPP11	3.63897	37.5372	SPP1	1	1.00757
SOX91	0.152169	2.11184	SOX9	1	-1.36873
CLDN11	0.0338015	0.475907	CLDN1	1	-0.280545
PIGR1	0.16211	2.20107	PIGR	1	-0.336688
CXCL81	0.795331	10.7674	CXCL8	1	-0.796664
KRT81	27.5561	97.1148	KRT8	1	2.00257
KRT181	64.4169	100	KRT18	1	2.09628
ALB2	0.0010539	0.0300571	ALB	2	0.588409
HNF4A2	0.221182	4.89931	HNF4A	2	-0.00132284
PROX12	0.0176866	0.4208	PROX1	2	-0.321949
TBX32	0.00830144	0.240457	TBX3	2	0.382426
GATA42	0.144211	3.45657	GATA4	2	-0.185158
FOXA22	0	0	FOXA2	2	-0.79443
FOXA12	0.0186769	0.480914	FOXA1	2	0.0886458
SOX172	0	0	SOX17	2	-0.621274
ANPEP2	0.00290571	0.0601142	ANPEP	2	2.29456
ONECUT22	0.367532	8.35588	ONECUT2	2	0.171192
GATA62	0.466649	10.3998	GATA6	2	0.169405
CTBP22	0.081287	1.80343	CTBP2	2	-0.320703
HNF1B2	0.50083	11.3916	HNF1B	2	0.125989
ALCAM2	1.96325	34.4154	ALCAM	2	0.470324
FGFR22	0.829022	17.2528	FGFR2	2	0.441458
FGFR32	0.109235	2.58491	FGFR3	2	-0.359307
TM4SF42	0.00569295	0.120228	TM4SF4	2	-0.294992
SOX62	0.0393041	0.811542	SOX6	2	-0.365322
WWTR12	2.04146	35.798	WWTR1	2	0.709078
ANXA42	1.99807	37.4812	ANXA4	2	-0.356706
BCL22	0.511468	11.2113	BCL2	2	-0.121397
ELF32	0.0210082	0.571085	ELF3	2	-0.579367
SPP12	3.66657	40.1563	SPP1	2	1.04493
SOX92	0.396926	9.1073	SOX9	2	0.72226
CLDN12	0.0748982	1.77337	CLDN1	2	1.31024
PIGR2	0.286378	5.25999	PIGR	2	0.978127
CXCL82	1.2973	19.1464	CXCL8	2	0.306478
KRT82	19.2594	97.6255	KRT8	2	0.0846509
KRT182	40.0247	99.9699	KRT18	2	-0.0878275
ALB3	0	0	ALB	3	-0.696642
HNF4A3	0.104992	2.30032	HNF4A	3	-0.677252
PROX13	0.0120556	0.28754	PROX1	3	-0.354944
TBX33	0.00770128	0.191693	TBX3	3	0.238646
GATA43	0.137539	3.13099	GATA4	3	-0.263638
FOXA23	0.00297617	0.0638978	FOXA2	3	1.47676
FOXA13	0.0206404	0.447284	FOXA1	3	0.26515
SOX173	0	0	SOX17	3	-0.621274
ANPEP3	0	0	ANPEP	3	-0.480768
ONECUT23	0.172499	3.92971	ONECUT2	3	-0.699181
GATA63	0.435646	9.23323	GATA6	3	-0.0511489
CTBP23	0.122136	2.52396	CTBP2	3	0.0584377
HNF1B3	0.380708	7.95527	HNF1B	3	-0.347084
ALCAM3	1.46676	27.5399	ALCAM	3	-0.121485
FGFR23	0.726723	14.8243	FGFR2	3	0.14324
FGFR33	0.0734627	1.5655	FGFR3	3	-0.527282
TM4SF43	0.00302944	0.0638978	TM4SF4	3	-0.349281
SOX63	0.0664235	1.34185	SOX6	3	-0.222532
WWTR13	1.25237	23.738	WWTR1	3	-0.0230064
ANXA43	2.03681	36.0383	ANXA4	3	-0.229801
BCL23	1.15506	22.1086	BCL2	3	1.26824
ELF33	0.0229368	0.511182	ELF3	3	-0.513986
SPP13	2.3832	36.1661	SPP1	3	-0.981228
SOX93	0.360585	7.60383	SOX9	3	0.436125
CLDN13	0.0297647	0.702875	CLDN1	3	-0.440201
PIGR3	0.0828023	1.85304	PIGR	3	-1.2515
CXCL83	2.07172	26.1661	CXCL8	3	1.60629
KRT83	19.4566	97.2524	KRT8	3	0.1388
KRT183	41.3753	99.9361	KRT18	3	0.0637862
ALB4	0.00164687	0.0323939	ALB	4	1.31085
HNF4A4	0.272093	5.21542	HNF4A	4	0.274809
PROX14	0.0167454	0.323939	PROX1	4	-0.327451
TBX34	0.00719931	0.16197	TBX3	4	0.118324
GATA44	0.141836	2.85066	GATA4	4	-0.213042
FOXA24	0	0	FOXA2	4	-0.79443
FOXA14	0.0255803	0.485909	FOXA1	4	0.707711
SOX174	0.00468893	0.0971817	SOX17	4	2.08457
ANPEP4	0.00112012	0.0323939	ANPEP	4	0.590049
ONECUT24	0.641605	11.5646	ONECUT2	4	1.20446
GATA64	0.483141	9.00551	GATA6	4	0.284838
CTBP24	0.0783106	1.5873	CTBP2	4	-0.348886
HNF1B4	0.453182	8.4872	HNF1B	4	-0.0569664
ALCAM4	1.87084	27.9559	ALCAM	4	0.368076
FGFR24	0.605351	10.8196	FGFR2	4	-0.234392
FGFR34	0.222824	4.276	FGFR3	4	0.140263
TM4SF44	0.00185745	0.0323939	TM4SF4	4	-0.373214
SOX64	0.0366579	0.74506	SOX6	4	-0.379454
WWTR14	1.86985	29.3165	WWTR1	4	0.567522
ANXA44	2.05054	33.3657	ANXA4	4	-0.185203
BCL24	0.199344	4.01684	BCL2	4	-1.02752
ELF34	0.0799398	1.71688	ELF3	4	1.36472
SPP14	3.11211	37.8685	SPP1	4	0.248024
SOX94	0.366449	6.83511	SOX9	4	0.482816
CLDN14	0.0583656	1.13379	CLDN1	4	0.677726
PIGR4	0.342074	6.15484	PIGR	4	1.52668
CXCL84	1.26459	12.8928	CXCL8	4	0.242301
KRT84	17.981	95.886	KRT8	4	-0.279528
KRT184	39.0849	99.8056	KRT18	4	-0.19631
ALB5	0	0	ALB	5	-0.696642
HNF4A5	0.140018	2.3469	HNF4A	5	-0.46628
PROX15	0.0105401	0.146681	PROX1	5	-0.363855
TBX35	0.00792792	0.146681	TBX3	5	0.292952
GATA45	0.106474	1.76018	GATA4	5	-0.635256
FOXA25	0.00278016	0.0366703	FOXA2	5	1.32738
FOXA15	0.0194516	0.366703	FOXA1	5	0.158329
SOX175	0	0	SOX17	5	-0.621274
ANPEP5	0	0	ANPEP	5	-0.480768
ONECUT25	0.226662	3.59369	ONECUT2	5	-0.443736
GATA65	0.35414	6.08728	GATA6	5	-0.654509
CTBP25	0.064462	1.02677	CTBP2	5	-0.481045
HNF1B5	0.349806	5.61056	HNF1B	5	-0.475449
ALCAM5	1.19717	17.6751	ALCAM	5	-0.49499
FGFR25	0.612249	9.75431	FGFR2	5	-0.212176
FGFR35	0.0837713	1.39347	FGFR3	5	-0.478308
TM4SF45	0.00453366	0.0733407	TM4SF4	5	-0.318604
SOX65	0.026943	0.440044	SOX6	5	-0.431646
WWTR15	1.19244	17.5651	WWTR1	5	-0.0887406
ANXA45	2.08704	29.2996	ANXA4	5	-0.0676592
BCL25	0.432572	6.78401	BCL2	5	-0.33141
ELF35	0.025488	0.366703	ELF3	5	-0.427691
SPP15	3.20264	36.5603	SPP1	5	0.385228
SOX95	0.335296	5.57389	SOX9	5	0.232464
CLDN15	0.0289996	0.476714	CLDN1	5	-0.470531
PIGR5	0.206837	3.15365	PIGR	5	0.152072
CXCL85	1.24114	14.7048	CXCL8	5	0.195742
KRT85	21.5474	96.4796	KRT8	5	0.682515
KRT185	45.0516	99.6333	KRT18	5	0.453223
ALB6	0.00187112	0.0872981	ALB	6	1.58395
HNF4A6	0.29532	10.5631	HNF4A	6	0.397133
PROX16	0.0224215	0.960279	PROX1	6	-0.294346
TBX36	0.00636348	0.305543	TBX3	6	-0.0821572
GATA46	0.219642	8.72981	GATA4	6	0.671668
FOXA26	0.00191527	0.0436491	FOXA2	6	0.667931
FOXA16	0.0276834	1.09123	FOXA1	6	0.895471
SOX176	0.00140803	0.0436491	SOX17	6	0.192592
ANPEP6	0	0	ANPEP	6	-0.480768
ONECUT26	0.778658	24.3562	ONECUT2	6	1.65802
GATA66	0.524506	18.7254	GATA6	6	0.568802
CTBP26	0.0849924	3.05543	CTBP2	6	-0.285725
HNF1B6	0.725426	24.3998	HNF1B	6	0.916829
ALCAM6	3.05398	61.1523	ALCAM	6	1.48177
FGFR26	1.10019	31.9511	FGFR2	6	1.15775
FGFR36	0.224347	7.94413	FGFR3	6	0.146639
TM4SF46	0.00106983	0.0436491	TM4SF4	6	-0.389314
SOX66	0.0451455	1.92056	SOX6	6	-0.334253
WWTR16	2.83545	58.8826	WWTR1	6	1.27444
ANXA46	1.85111	48.8433	ANXA4	6	-0.853477
BCL26	0.563265	19.6421	BCL2	6	0.0105988
ELF36	0.0864152	3.49192	ELF3	6	1.57184
SPP16	2.90639	41.7285	SPP1	6	-0.0753178
SOX96	0.365281	12.7892	SOX9	6	0.473529
CLDN16	0.0726673	2.70624	CLDN1	6	1.22546
PIGR6	0.257586	7.68223	PIGR	6	0.685171
CXCL86	0.581007	14.928	CXCL8	6	-1.36548
KRT86	15.4405	98.0794	KRT8	6	-1.08238
KRT186	30.504	100	KRT18	6	-1.32386
ALB7	0	0	ALB	7	-0.696642
HNF4A7	0.658496	9.30233	HNF4A	7	2.06803
PROX17	0.628299	13.9535	PROX1	7	2.47297
TBX37	0	0	TBX3	7	-1.61398
GATA47	0.32532	4.65116	GATA4	7	1.78692
FOXA27	0	0	FOXA2	7	-0.79443
FOXA17	0	0	FOXA1	7	-1.60746
SOX177	0	0	SOX17	7	-0.621274
ANPEP7	0	0	ANPEP	7	-0.480768
ONECUT27	0.217538	4.65116	ONECUT2	7	-0.485967
GATA67	0.613154	9.30233	GATA6	7	1.15227
CTBP27	0.401611	4.65116	CTBP2	7	2.3322
HNF1B7	0.839521	11.6279	HNF1B	7	1.27994
ALCAM7	1.25533	18.6047	ALCAM	7	-0.410669
FGFR27	0.48107	6.97674	FGFR2	7	-0.651892
FGFR37	0.87584	11.6279	FGFR3	7	2.33287
TM4SF47	0.151307	2.32558	TM4SF4	7	2.47311
SOX67	0.728548	13.9535	SOX6	7	2.45471
WWTR17	0.354262	6.97674	WWTR1	7	-1.26298
ANXA47	2.61005	32.5581	ANXA4	7	1.47929
BCL27	0.649683	9.30233	BCL2	7	0.221381
ELF37	0	0	ELF3	7	-1.29965
SPP17	3.1317	37.2093	SPP1	7	0.277967
SOX97	0.107516	2.32558	SOX9	7	-1.79779
CLDN17	0	0	CLDN1	7	-1.63709
PIGR7	0.117513	2.32558	PIGR	7	-0.843135
CXCL87	0.708111	11.6279	CXCL8	7	-1.0195
KRT87	15.8825	95.3488	KRT8	7	-0.934166
KRT187	38.3054	100	KRT18	7	-0.288234

## Sheet: Figure_4d
	avg.exp	pct.exp	features.plot	id	avg.exp.scaled
KRT8	16.883	98.4938	KRT8	0	-0.612466
KRT18	34.8645	99.9705	KRT18	0	-0.717063
PIGR	0.111691	3.57354	PIGR	0	-0.910735
ANXA4	1.73093	47.4011	ANXA4	0	-1.27914
SPP1	1.92079	37.3006	SPP1	0	-1.90716
HNF1B	0.610568	20.4962	HNF1B	0	0.526177
ONECUT1	0.015989	0.708801	ONECUT1	0	-0.341925
SOX9	0.409473	14.8258	SOX9	0	0.819325
BCL2	1.2474	35.7058	BCL2	0	1.4326
PPARGC1A	0.00636547	0.2658	PPARGC1A	0	-0.326479
TDO2	0.00233317	0.0886001	TDO2	0	0.652701
SOX6	0.0805363	2.98287	SOX6	0	-0.149655
GPC6	0.00151699	0.0590667	GPC6	0	0.0578923
AOX1	0.222482	8.41701	AOX1	0	1.083
ABCA1	0.0486646	1.91967	ABCA1	0	-0.297144
SLC27A2	0.00755173	0.383934	SLC27A2	0	0.797598
FOXA2	0.000654552	0.0295334	FOXA2	0	-0.294348
PROX1	0.00482404	0.236267	PROX1	0	-0.397587
ONECUT2	0.316071	11.8429	ONECUT2	0	-0.0457738
FGFR3	0.0980022	3.86887	FGFR3	0	-0.411461
HES1	0.847888	23.6267	HES1	0	0.317328
JAG1	1.27097	37.6846	JAG1	0	0.750787
RUNX2	2.23683	52.0673	RUNX2	0	0.931796
ANPEP	0	0	ANPEP	0	-0.480768
NOTCH2	0.151449	6.02481	NOTCH2	0	0.255657
RBPJ	0.955264	31.0691	RBPJ	0	1.23845
MAML3	0.186938	6.55641	MAML3	0	-0.127842
GATA6	0.533638	19.0786	GATA6	0	0.630452
KRT81	27.5561	97.1148	KRT8	1	2.00257
KRT181	64.4169	100	KRT18	1	2.09628
PIGR1	0.16211	2.20107	PIGR	1	-0.336688
ANXA41	2.61495	32.1237	ANXA4	1	1.49269
SPP11	3.63897	37.5372	SPP1	1	1.00757
HNF1B1	0.0371868	0.56514	HNF1B	1	-1.96944
ONECUT11	0.00258278	0.0594884	ONECUT1	1	-1.10507
SOX91	0.152169	2.11184	SOX9	1	-1.36873
BCL21	0.0760424	1.10054	BCL2	1	-1.4525
PPARGC1A1	0.00224485	0.0297442	PPARGC1A	1	-0.502232
TDO21	0.00217587	0.0297442	TDO2	1	0.54752
SOX61	0.00129548	0.0297442	SOX6	1	-0.571846
GPC61	0.00174966	0.0297442	GPC6	1	0.165832
AOX11	0.0759313	1.13028	AOX1	1	-0.799151
ABCA11	0.00969027	0.148721	ABCA1	1	-1.24736
SLC27A21	0.00486238	0.0594884	SLC27A2	1	0.102729
FOXA21	0	0	FOXA2	1	-0.79443
PROX11	0.00224994	0.0297442	PROX1	1	-0.41284
ONECUT21	0.0434033	0.684117	ONECUT2	1	-1.35901
FGFR31	0.00923815	0.148721	FGFR3	1	-0.843412
HES11	0.367754	5.14575	HES1	1	-1.29774
JAG11	0.38663	5.56217	JAG1	1	-1.56305
RUNX21	0.141506	1.96312	RUNX2	1	-1.81866
ANPEP1	0	0	ANPEP	1	-0.480768
NOTCH21	0.0208919	0.327186	NOTCH2	1	-1.45774
RBPJ1	0.193653	2.8257	RBPJ	1	-1.50025
MAML31	0.00954061	0.118977	MAML3	1	-0.716455
GATA61	0.177189	2.46877	GATA6	1	-2.10011
KRT82	19.2594	97.6255	KRT8	2	0.0846509
KRT182	40.0247	99.9699	KRT18	2	-0.0878275
PIGR2	0.286378	5.25999	PIGR	2	0.978127
ANXA42	1.99807	37.4812	ANXA4	2	-0.356706
SPP12	3.66657	40.1563	SPP1	2	1.04493
HNF1B2	0.50083	11.3916	HNF1B	2	0.125989
ONECUT12	0.0371268	0.901713	ONECUT1	2	0.841103
SOX92	0.396926	9.1073	SOX9	2	0.72226
BCL22	0.511468	11.2113	BCL2	2	-0.121397
PPARGC1A2	0.0128204	0.390742	PPARGC1A	2	-0.0526029
TDO22	0	0	TDO2	2	-0.909141
SOX62	0.0393041	0.811542	SOX6	2	-0.365322
GPC62	0	0	GPC6	2	-0.646483
AOX12	0.169061	3.87737	AOX1	2	0.424421
ABCA12	0.0373654	0.901713	ABCA1	2	-0.56894
SLC27A22	0	0	SLC27A2	2	-1.15834
FOXA22	0	0	FOXA2	2	-0.79443
PROX12	0.0176866	0.4208	PROX1	2	-0.321949
ONECUT22	0.367532	8.35588	ONECUT2	2	0.171192
FGFR32	0.109235	2.58491	FGFR3	2	-0.359307
HES12	1.15368	20.2885	HES1	2	1.13935
JAG12	1.30229	25.5185	JAG1	2	0.815017
RUNX22	1.78803	32.6721	RUNX2	2	0.53791
ANPEP2	0.00290571	0.0601142	ANPEP	2	2.29456
NOTCH22	0.158734	3.54674	NOTCH2	2	0.34545
RBPJ2	0.564322	13.1049	RBPJ	2	0.00051617
MAML32	0.152429	3.42651	MAML3	2	-0.235124
GATA62	0.466649	10.3998	GATA6	2	0.169405
KRT83	19.4566	97.2524	KRT8	3	0.1388
KRT183	41.3753	99.9361	KRT18	3	0.0637862
PIGR3	0.0828023	1.85304	PIGR	3	-1.2515
ANXA43	2.03681	36.0383	ANXA4	3	-0.229801
SPP13	2.3832	36.1661	SPP1	3	-0.981228
HNF1B3	0.380708	7.95527	HNF1B	3	-0.347084
ONECUT13	0.012452	0.28754	ONECUT1	3	-0.542285
SOX93	0.360585	7.60383	SOX9	3	0.436125
BCL23	1.15506	22.1086	BCL2	3	1.26824
PPARGC1A3	0.000747517	0.0319489	PPARGC1A	3	-0.566275
TDO23	0.00319323	0.0638978	TDO2	3	1.22751
SOX63	0.0664235	1.34185	SOX6	3	-0.222532
GPC63	0.00636279	0.127796	GPC6	3	2.30079
AOX13	0.161173	3.45048	AOX1	3	0.324633
ABCA13	0.0400287	0.86262	ABCA1	3	-0.504611
SLC27A23	0.00811352	0.191693	SLC27A2	3	0.942517
FOXA23	0.00297617	0.0638978	FOXA2	3	1.47676
PROX13	0.0120556	0.28754	PROX1	3	-0.354944
ONECUT23	0.172499	3.92971	ONECUT2	3	-0.699181
FGFR33	0.0734627	1.5655	FGFR3	3	-0.527282
HES13	0.694565	12.9393	HES1	3	-0.147628
JAG13	1.09348	21.7252	JAG1	3	0.369092
RUNX23	1.82918	32.2045	RUNX2	3	0.576574
ANPEP3	0	0	ANPEP	3	-0.480768
NOTCH23	0.139047	3.00319	NOTCH2	3	0.101481
RBPJ3	0.745644	15.2077	RBPJ	3	0.609135
MAML33	0.116795	2.39617	MAML3	3	-0.349328
GATA63	0.435646	9.23323	GATA6	3	-0.0511489
KRT84	17.981	95.886	KRT8	4	-0.279528
KRT184	39.0849	99.8056	KRT18	4	-0.19631
PIGR4	0.342074	6.15484	PIGR	4	1.52668
ANXA44	2.05054	33.3657	ANXA4	4	-0.185203
SPP14	3.11211	37.8685	SPP1	4	0.248024
HNF1B4	0.453182	8.4872	HNF1B	4	-0.0569664
ONECUT14	0.032238	0.58309	ONECUT1	4	0.569649
SOX94	0.366449	6.83511	SOX9	4	0.482816
BCL24	0.199344	4.01684	BCL2	4	-1.02752
PPARGC1A4	0.0040294	0.0971817	PPARGC1A	4	-0.426028
TDO24	0.00316526	0.0647878	TDO2	4	1.20883
SOX64	0.0366579	0.74506	SOX6	4	-0.379454
GPC64	0	0	GPC6	4	-0.646483
AOX14	0.160485	3.23939	AOX1	4	0.315892
ABCA14	0.119456	2.17039	ABCA1	4	1.3418
SLC27A24	0.0085232	0.16197	SLC27A2	4	1.04815
FOXA24	0	0	FOXA2	4	-0.79443
PROX14	0.0167454	0.323939	PROX1	4	-0.327451
ONECUT24	0.641605	11.5646	ONECUT2	4	1.20446
FGFR34	0.222824	4.276	FGFR3	4	0.140263
HES14	0.796587	12.8928	HES1	4	0.166198
JAG14	0.970664	17.2012	JAG1	4	0.0855355
RUNX24	1.41807	23.7447	RUNX2	4	0.162204
ANPEP4	0.00112012	0.0323939	ANPEP	4	0.590049
NOTCH24	0.0789093	1.49012	NOTCH2	4	-0.670779
RBPJ4	0.576801	10.8196	RBPJ	4	0.0446121
MAML34	0.136502	2.55912	MAML3	4	-0.285727
GATA64	0.483141	9.00551	GATA6	4	0.284838
KRT85	21.5474	96.4796	KRT8	5	0.682515
KRT185	45.0516	99.6333	KRT18	5	0.453223
PIGR5	0.206837	3.15365	PIGR	5	0.152072
ANXA45	2.08704	29.2996	ANXA4	5	-0.0676592
SPP15	3.20264	36.5603	SPP1	5	0.385228
HNF1B5	0.349806	5.61056	HNF1B	5	-0.475449
ONECUT15	0.025234	0.403374	ONECUT1	5	0.178495
SOX95	0.335296	5.57389	SOX9	5	0.232464
BCL25	0.432572	6.78401	BCL2	5	-0.33141
PPARGC1A5	0.00960558	0.146681	PPARGC1A	5	-0.188786
TDO25	0	0	TDO2	5	-0.909141
SOX65	0.026943	0.440044	SOX6	5	-0.431646
GPC65	0	0	GPC6	5	-0.646483
AOX15	0.0987818	1.68684	AOX1	5	-0.489398
ABCA15	0.025926	0.440044	ABCA1	5	-0.847141
SLC27A25	0	0	SLC27A2	5	-1.15834
FOXA25	0.00278016	0.0366703	FOXA2	5	1.32738
PROX15	0.0105401	0.146681	PROX1	5	-0.363855
ONECUT25	0.226662	3.59369	ONECUT2	5	-0.443736
FGFR35	0.0837713	1.39347	FGFR3	5	-0.478308
HES15	0.928213	13.2747	HES1	5	0.545736
JAG15	1.08769	16.465	JAG1	5	0.356095
RUNX25	1.31082	18.6285	RUNX2	5	0.0424893
ANPEP5	0	0	ANPEP	5	-0.480768
NOTCH25	0.0834724	1.39347	NOTCH2	5	-0.61069
RBPJ5	0.521492	8.50752	RBPJ	5	-0.153542
MAML35	0.0673073	1.06344	MAML3	5	-0.514131
GATA65	0.35414	6.08728	GATA6	5	-0.654509
KRT86	15.4405	98.0794	KRT8	6	-1.08238
KRT186	30.504	100	KRT18	6	-1.32386
PIGR6	0.257586	7.68223	PIGR	6	0.685171
ANXA46	1.85111	48.8433	ANXA4	6	-0.853477
SPP16	2.90639	41.7285	SPP1	6	-0.0753178
HNF1B6	0.725426	24.3998	HNF1B	6	0.916829
ONECUT16	0.0518925	2.00786	ONECUT1	6	1.65329
SOX96	0.365281	12.7892	SOX9	6	0.473529
BCL26	0.563265	19.6421	BCL2	6	0.0105988
PPARGC1A6	0.00514683	0.218245	PPARGC1A	6	-0.378381
TDO26	0	0	TDO2	6	-0.909141
SOX66	0.0451455	1.92056	SOX6	6	-0.334253
GPC66	0.00152459	0.0436491	GPC6	6	0.0614196
AOX16	0.217141	7.94413	AOX1	6	1.01846
ABCA16	0.104826	3.57922	ABCA1	6	1.01175
SLC27A26	0.00672437	0.349192	SLC27A2	6	0.584024
FOXA26	0.00191527	0.0436491	FOXA2	6	0.667931
PROX16	0.0224215	0.960279	PROX1	6	-0.294346
ONECUT26	0.778658	24.3562	ONECUT2	6	1.65802
FGFR36	0.224347	7.94413	FGFR3	6	0.146639
HES16	1.06919	27.6299	HES1	6	0.924512
JAG16	1.27598	36.9271	JAG1	6	0.761106
RUNX26	2.08366	50.8075	RUNX2	6	0.803865
ANPEP6	0	0	ANPEP	6	-0.480768
NOTCH26	0.136856	5.71803	NOTCH2	6	0.0740607
RBPJ6	0.893972	29.2012	RBPJ	6	1.06171
MAML36	0.163072	6.06722	MAML3	6	-0.201697
GATA66	0.524506	18.7254	GATA6	6	0.568802
KRT87	15.8825	95.3488	KRT8	7	-0.934166
KRT187	38.3054	100	KRT18	7	-0.288234
PIGR7	0.117513	2.32558	PIGR	7	-0.843135
ANXA47	2.61005	32.5581	ANXA4	7	1.47929
SPP17	3.1317	37.2093	SPP1	7	0.277967
HNF1B7	0.839521	11.6279	HNF1B	7	1.27994
ONECUT17	0	0	ONECUT1	7	-1.25326
SOX97	0.107516	2.32558	SOX9	7	-1.79779
BCL27	0.649683	9.30233	BCL2	7	0.221381
PPARGC1A7	0.0735245	2.32558	PPARGC1A	7	2.44078
TDO27	0	0	TDO2	7	-0.909141
SOX67	0.728548	13.9535	SOX6	7	2.45471
GPC67	0	0	GPC6	7	-0.646483
AOX17	0	0	AOX1	7	-1.87786
ABCA17	0.109234	2.32558	ABCA1	7	1.11164
SLC27A27	0	0	SLC27A2	7	-1.15834
FOXA27	0	0	FOXA2	7	-0.79443
PROX17	0.628299	13.9535	PROX1	7	2.47297
ONECUT27	0.217538	4.65116	ONECUT2	7	-0.485967
FGFR37	0.87584	11.6279	FGFR3	7	2.33287
HES17	0.281418	4.65116	HES1	7	-1.64775
JAG17	0.383223	9.30233	JAG1	7	-1.57459
RUNX27	0.423429	9.30233	RUNX2	7	-1.23618
ANPEP7	0	0	ANPEP	7	-0.480768
NOTCH27	0.29811	4.65116	NOTCH2	7	1.96256
RBPJ7	0.237372	4.65116	RBPJ	7	-1.30063
MAML37	1.39869	25.5814	MAML3	7	2.4303
GATA67	0.613154	9.30233	GATA6	7	1.15227
