# Supplementary material for: Establishment and characterization of turtle liver organoids provides a potential model to decode their unique adaptations
Source: Commun Biol. 2024 Feb 22;7:218. doi: 10.1038/s42003-024-05818-1 (PMC10883927; doi:10.1038/s42003-024-05818-1)
Supplement: Supplementary file 7 — Supplementary Data 5 [file 42003_2024_5818_MOESM7_ESM.xlsx]

## Sheet: Media
	Component	Amount to Add	Solvent	Stock conc.	Final concentration (in 500 mL)	Distributor	Reference number
	Advanced DMEM/F12	500 mL	N/A	1X	N/A	Gibco	12634-010
	FBS	40 mL	N/A	N/A	0.0008	Corning	35-010-CV
	Glutamax	5 mL	N/A	200 mM	2 mM	Gibco	35050-061
	HEPES	5 mL	N/A	1 M	10 mM	VWR Life Science	J848-500ML
	Primocin	1 mL	N/A	50 mg/mL	100 µg/ml	InvivoGen	ant-pm-1
	B27 supplement	10 mL	N/A	50X	1X	Gibco	17504-044
	N2 supplement	5 mL	N/A	100X	1X	Gibco	17502-048
	N-Acetyl-L-cysteine	1 mL	ddH2O	500 mM	1 mM	Sigma	A9165-25G
	Murine EGF	500 µL	0.1%BSA/PBS	50 µg/ml	50 ng/ml	PeproTech	315-09-1MG
	Murine Noggin	500 µL	0.1%BSA/H2O	100 µg/ml	100 ng/ml	PeproTech	250-38-250UG
	Human R-Spondin-1	500 µL	0.1%BSA/PBS	500 µg/ml (500 µg/tube, add 1 mL solvent)	500 ng/ml	PeproTech	120-38-500UG
	Murine Wnt-3a	1 mL (5 tubes)	0.1%BSA/PBS	50 µg/ml (10 µg/tube, add 200 µL solvent)	100 ng/ml	PeproTech	315-20-10UG
	[Leu15]-Gastrin I human	50 µL	0.1%BSA/PBS	100 µM	10 nM	Sigma	G9145-.5MG
	Nicotinamide	5 mL	ddH2O	1 M	10 mM	Sigma	N0636-100G
	A-83-01	50 µL	DMSO	5 mM	500 nM	Tocris	2939
	SB202190	500 µL	DMSO	10 mM	10 µM	Biogems	1523072-25MG
	SMZ-TMP DS	200 µL	DMSO	25 mg/mL	10 µg/ml	Rising Health	N/A
	Additional Supplements
	Prostaglandin E2 (PGE2)	1 µL/ 1 mL	DMSO	9.93 mM	9.93 µM	Tocris	2296/10
	ROCK inhibitor (Y-27632)	1 µL/ 1 mL	DMSO	10 mM	10 µM	Sigma	SCM075
	Stemolecule CHIR99021 (GSK3β)	0.25 µL/ 1 mL	DMSO	10 mM	2.5 µM	Stemgent	04-0004-base
	Previously Used Supplements
	ROCK inhibitor (Y-27632)	1 µL/ 1 mL	DMSO	10 mM	10 µM	Biogems	1293823
	A-83-01	50 µL	DMSO	5 mM	500 nM	Peprotech	9094360
	SB202190	500 µL	DMSO	10 mM	10 µM	Sigma	S7067-25MG
